# Supplementary material for: Biosystematics studies on Elymus breviaristatus and Elymus sinosubmuticus (Poaceae: Triticeae)
Source: BMC Plant Biol. 2022 Feb 1;22:57. doi: 10.1186/s12870-022-03441-y (PMC8805286; doi:10.1186/s12870-022-03441-y)
Supplement: Supplementary file 2 — Additional file 2. [file 12870_2022_3441_MOESM2_ESM.xls]

## Sheet: Sheet1
Table S1 Plant materials used in this study
No.	Species	2n	Genome	GenBank No.
				Acc1				DMC1
1	Elymus sinosubmuticus S. L. Chen	42	?	MT820539	MT820540	MT820541		MT749380	MT749381	MT749382
2	E. breviaristatus (Keng) Keng ex Keng f.	42	StYH	MT820545	MT820546	MT820549		MT749376	MT749377	MT749379
3	Aegilops tauschii Coss.	14	D	AF343496*	-	-		AF277235*	-	-
4	Ae. speltoides Tausch	14	S	AF343527*	-	-		DQ247833*	-	-
5	Ae. speltoides subsp. ligustica	14	S	AF343535*	-	-		-	-	-
6	Ae. searsii Feldman and Kislev ex Hammer	14	Ss	AF343529*	-	-		DQ247823*	-	-
7	Ae. bicornis Jaub. and Spach.	14	Sb	AF343521*	-	-		DQ247822*	-	-
8	Ae. sharonensis Eig.	14	Ssh	-	-	-		DQ247831*
9	Agropyron cristatus (L.) Gaertn	14	P	DQ453692*	-	-		AF277241*	-	-
10	Ag. mongolicum Keng	14	P	KP940520*	-	-		-	-	-
11	Australopyrum retrofractum (Vickery) Á. Löve	14	W	DQ497807*	-	-		AF277251*	-	-
12	Campeiostachys aristiglumis (Keng et S. L. Cheng) J. L. Yang, B. R. Baum et C. Yen	42	StYH	MH046238*	MH046239*	MH046240*		-
13	C. dahurica var. excelsis (Turcz. ex Greseb.) J. L. Yang, B. R. Baum et C. Yen	42	StYH	-	-	-		KJ746776*	KJ746777*	KJ746778*
14	C. dahurica (Turcz. ex Griseb.) J. L. Yang, B. R. Baum et C. Yen	42	StYH	MT820520*	MT820521*	MT820522*		KJ746773*	KJ746774*	KJ746775*
15	C. dahurica var. cylindrica (Franch.) J. L. Yang, B. R. Baum et C. Yen	42	StYH	KP940538*	MT820523*	MT820524*		-	-	-
16	C. dahurica var. tangutorum (Nevski) J. L. Yang, B. R. Baum et C. Yen	42	StYH	KC131154*	FJ716151*	MN929061*		MT749366*	FJ695170*	FJ695171*
17	C. kamoji (Ohwi) J. L. Yang, B. R. Baum et C. Yen	42	StYH	MH046241*	MH046242*	MH046243*	-	-	-	-
18	C. nutans (Griseb.) J. L. Yang, B. R. Baum et C. Yen	42	StYH	-	-	-		KX578851*	KX578852*	KX578853*
19	C. schrenkiana (Keng et S. L. Chen) J. L. Yang, B. R. Baum et C. Yen	42	StYH	MH046247*	MN929065*	MN929066*		KX578882*	KX578883*	KX578884*
20	C. tsukushiensis (Honda) J. L. Yang, B. R. Baum et C. Yen	42	StYH	-	-	-		KX578837*	KX578838*	KX578839*
21	C. purpuraristata (C. P. Wang and H. L. Yang) Y. H. Zhou, H. Q. Zhang and W. H. Chen	42	StYH	MN929058*	MN929059*	MN929060*		-	-	-
22	C. calcicola (Keng) Y. H. Zhou, H. Q. Zhang and M. Q. Deng	42	StYH	MN929055*	MN929056*	MN929057*		KX578887*	KX578888*	KX578889*
23	Crithopsis delileana (Schult.) Roshev.	14	K	DQ497804*	-	-		-	-	-
24	Dasypyrum villosum (K.Koch) Nevski	14	V	DQ456971*	-	-		-	-	-
25	D. hordeaceum (Hack.) P. Candargy	14	V	DQ497802*	-	-		-	-	-
26	Elymus caninus L.	28	StH	KP940540*	KP940541*	-		-	-	-
27	E. elymoides (Raf.) Swezey	28	StH	FJ716139*	FJ716140*	-		FJ695160*	FJ695161*	-
28	E. glaucus Buckley	28	StH	-	-	-		FJ695162*	FJ695163*	-
29	E. hystrix Moench	28	StH	FJ716161*	FJ716162*	-		-	-	-
30	E. sibiricus L.	28	StH	EU626417*	EU626418*	-		-	-	-
31	E. virginicus L.	28	StH	KF015760*	KF015761*	-		GQ855195*	GQ855196*	-
32	E. wawawaiensis J. Carlson ex Barkworth	28	StH	FJ716159*	FJ716160*	-		EU366410*	GQ855197*	-
33	Eremopyrum distans (K. Koch) Nevski	14	F	DQ453691*	-	-		AF277236*	-	-
34	Er. triticeum (Gaerth.) Nevski	14	Xe	DQ453690*	-	-		-	-	-
35	Heteranthelium piliferum (Banks and Sol.) Hochst.	14	Q	DQ497808*	-	-		-	-	-
36	Hordeum brevisubulatum (Trin.) Link	14	H	KF015763*				-	-	-
37	H. chilense Roem. and Schult.	14	H	DQ497805*	-	-		FJ695173*	-	-
38	H. bogdanii Wilensky	14	H	DQ319185*	-	-		FJ695172*	-	-
39	H. stenostachys Godr.	14	H	-	-	-		AY137407*	-	-
40	H. bulbosum L.	14	I	-	-	-		AY137411*	-	-
41	H. vulgare L.	14	I	AF343509*	-	-		-	-	-
42	Leymus duthiei (Stapf) Y. H. Zhou et H. Q. Zhang ex C. Yen, J. L. Yang et B. R. Baum	28	NsXm	DQ335570*	EU301816*			-	-	-
43	Lophopyrum elongatum (Host) Á. Löve	14	Ee	DQ355219*	-	-		AF277246*	-	-
44	Peridictyon sanctum (Boiss.) Nevski	14	Xp	GQ228397*	-	-		AF277244*	-	-
45	Pseudoroegneria libanotica (Hackel) D. R. Dewey	14	St	DQ335574*	-	-		FJ695174*	-	-
46	Pse. strigosa (M.Bieb.) Á. Löve	14	St	DQ335575*	-	-		FJ695177*	-	-
47	Pse. spicata (Pursh) Á. Löve	14	St	DQ306262*	-	-		FJ695175*	-	-
48	Pse.a tauri (Boiss.) Á. Löve	14	St	EU626410*	-	-		KU160613*	-	-
49	Pse. stipifolia (Czern. ex Nevski) Á. Löve	14	St	DQ335576*	-	-		FJ695176*	-	-
50	Psathyrostachys juncea (Fischer) Nevski	14	Ns	DQ335578*	-	-		EU366427*	-	-
51	Psa. huashanica Keng	14	Ns	DQ335577*	-	-		GU165826*	-	-
52	Roegneria brevipes Keng	28	StY	-	-	-		KX578863*	KX578864*
53	R. caucasica K. Koch	28	StY	KC131178*	KC131179*	-		HM770784*	HM770785*	-
54	R. ciliaris (Trin.) Nevski	28	StY	-	-	-		KU160610*	KU160617*	-
55	R. gmelinii (Ledeb.) Kitagawa	28	StY	-	-	-		KX578867*	KX578868*
56	R. grandis Keng	28	StY	EU626435*	EU626436*			KU160615*	KU160618*	-
57	R. semicostata (Nees ex Stend.) Melderis	28	StY	MH046290*	MH046291*	-		-	-	-
58	Secale cereale L.	14	R	AF343516*	-	-		-	-	-
59	Taeniatherum cap-medusae (L.) Nevski	14	Ta	DQ497803*	-	-		AF277249*	-	-
60	Thinopyrum bessarabicum (Savul. and Rayss) Á. Löve	14	Eb	DQ355220*	-	-		AF277254*	-	-
61	Triticum monococcum L.	14	Am	AF343517*	-	-		AF277250*
62	T. urartu Tum.	14	A	AF343518*	-	-		DQ247826*	-	-
63	Bromus inermis Leyss.	-	-	EU366392*	-	-		-	-	-
64	B. sterilis L.	-	-	-	-	-		AF277234*	-	-
